# Supplementary material for: Prognostic potential of preoperative circulating tumor cells to predict the early progression recurrence in hepatocellular carcinoma patients after hepatectomy
Source: BMC Cancer. 2023 Nov 27;23:1150. doi: 10.1186/s12885-023-11629-0 (PMC10680336; doi:10.1186/s12885-023-11629-0)
Supplement: Supplementary file 3 — Additional file 3. [file 12885_2023_11629_MOESM3_ESM.xlsx]

## Sheet: Sheet1
Patient number	Recurrence time	recurrence pattern	Combination type	EPR	BCLC stage	M-CTC count	M-CTC >2/5mL	M/E-CTC count	M/E-CTC >3/5mL	E-CTC count	E-CTC >1/5mL	T-CTC count	T-CTC >5/5mL
1	ER	PR	EPR	Yes	A	0	No	3	No	3	Yes	6	Yes
2	ER	OR	EOR	No	A	0	No	0	No	0	No	0	No
3	LR	OR	LOR	No	A	0	No	2	No	1	No	3	No
4	Non-recurrence	Non-recurrence	Non-recurrence	No	B	4	Yes	6	Yes	4	Yes	14	Yes
5	LR	OR	LOR	No	A	1	No	9	Yes	9	Yes	19	Yes
6	ER	PR	EPR	Yes	B	0	No	1	No	3	Yes	4	No
7	Non-recurrence	Non-recurrence	Non-recurrence	No	A	0	No	15	Yes	3	Yes	18	Yes
8	ER	OR	EOR	No	A	2	No	2	No	4	Yes	8	Yes
9	ER	PR	EPR	Yes	B	2	No	2	No	4	Yes	8	Yes
10	ER	OR	EOR	No	A	2	No	2	No	2	Yes	6	Yes
11	LR	OR	LOR	No	A	0	No	0	No	0	No	0	No
12	ER	OR	EOR	No	A	0	No	1	No	3	Yes	4	No
13	ER	OR	EOR	No	A	1	No	0	No	1	No	2	No
14	LR	OR	LOR	No	A	0	No	3	No	4	Yes	7	Yes
15	ER	OR	EOR	No	A	0	No	3	No	3	Yes	6	Yes
16	ER	PR	EPR	Yes	B	0	No	0	No	0	No	0	No
17	LR	OR	LOR	No	A	0	No	0	No	2	Yes	2	No
18	LR	OR	LOR	No	A	0	No	3	No	1	No	4	No
19	LR	OR	LOR	No	A	0	No	5	Yes	0	No	5	No
20	ER	OR	EOR	No	A	0	No	0	No	5	Yes	5	No
21	ER	PR	EPR	Yes	A	0	No	8	Yes	7	Yes	15	Yes
22	ER	PR	EPR	Yes	A	1	No	3	No	1	No	5	No
23	ER	PR	EPR	Yes	B	3	Yes	0	No	0	No	3	No
24	LR	OR	LOR	No	B	2	No	4	Yes	0	No	6	Yes
25	ER	OR	EOR	No	A	0	No	2	No	0	No	2	No
26	LR	OR	LOR	No	B	0	No	5	Yes	6	Yes	11	Yes
27	LR	OR	LOR	No	A	0	No	1	No	2	Yes	3	No
28	ER	PR	EPR	Yes	A	36	Yes	18	Yes	1	No	55	Yes
29	Non-recurrence	Non-recurrence	Non-recurrence	No	0	0	No	3	No	1	No	4	No
30	ER	OR	EOR	No	A	4	Yes	1	No	0	No	5	No
31	LR	OR	LOR	No	A	0	No	3	No	1	No	4	No
32	ER	OR	EOR	No	A	0	No	2	No	0	No	2	No
33	LR	OR	LOR	No	A	0	No	1	No	1	No	2	No
34	ER	OR	EOR	No	0	0	No	0	No	0	No	0	No
35	ER	OR	EOR	No	B	3	Yes	0	No	1	No	4	No
36	ER	OR	EOR	No	B	3	Yes	7	Yes	0	No	10	Yes
37	ER	OR	EOR	No	A	0	No	3	No	5	Yes	8	Yes
38	Non-recurrence	Non-recurrence	Non-recurrence	No	A	0	No	2	No	2	Yes	4	No
39	ER	PR	EPR	Yes	A	3	Yes	2	No	2	Yes	7	Yes
40	ER	PR	EPR	Yes	B	12	Yes	28	Yes	12	Yes	52	Yes
41	ER	PR	EPR	Yes	A	1	No	5	Yes	0	No	6	Yes
42	ER	PR	EPR	Yes	B	3	Yes	35	Yes	19	Yes	57	Yes
43	LR	OR	LOR	No	A	2	No	2	No	7	Yes	11	Yes
44	LR	OR	LOR	No	A	0	No	0	No	0	No	0	No
45	ER	OR	EOR	No	A	0	No	3	No	6	Yes	9	Yes
46	LR	OR	LOR	No	0	0	No	10	Yes	6	Yes	16	Yes
47	LR	OR	LOR	No	A	0	No	1	No	0	No	1	No
48	ER	OR	EOR	No	A	0	No	10	Yes	2	Yes	12	Yes
49	Non-recurrence	Non-recurrence	Non-recurrence	No	A	1	No	7	Yes	1	No	9	Yes
50	ER	OR	EOR	No	B	2	No	1	No	11	Yes	14	Yes
51	ER	PR	EPR	Yes	A	0	No	1	No	5	Yes	6	Yes
52	ER	OR	EOR	No	B	3	Yes	1	No	2	Yes	6	Yes
53	LR	OR	LOR	No	A	0	No	2	No	1	No	3	No
54	Non-recurrence	Non-recurrence	Non-recurrence	No	A	0	No	3	No	1	No	4	No
55	ER	OR	EOR	No	A	0	No	4	Yes	3	Yes	7	Yes
56	ER	PR	EPR	Yes	B	5	Yes	29	Yes	2	Yes	36	Yes
57	Non-recurrence	Non-recurrence	Non-recurrence	No	A	1	No	1	No	12	Yes	14	Yes
58	ER	PR	EPR	Yes	B	2	No	8	Yes	8	Yes	18	Yes
59	LR	OR	LOR	No	A	0	No	0	No	4	Yes	4	No
60	LR	OR	LOR	No	A	0	No	0	No	0	No	0	No
61	LR	OR	LOR	No	B	1	No	49	Yes	8	Yes	58	Yes
62	ER	OR	EOR	No	A	0	No	1	No	2	Yes	3	No
63	ER	PR	EPR	Yes	A	3	Yes	3	No	1	No	7	Yes
64	LR	OR	LOR	No	A	0	No	1	No	3	Yes	4	No
65	ER	PR	EPR	Yes	B	6	Yes	12	Yes	5	Yes	23	Yes
66	ER	PR	EPR	Yes	B	0	No	15	Yes	9	Yes	24	Yes
67	LR	OR	LOR	No	A	0	No	4	Yes	10	Yes	14	Yes
68	ER	OR	EOR	No	A	0	No	2	No	0	No	2	No
69	ER	PR	EPR	Yes	B	4	Yes	4	Yes	0	No	8	Yes
70	ER	PR	EPR	Yes	B	18	Yes	29	Yes	4	Yes	51	Yes
71	ER	PR	EPR	Yes	A	0	No	3	No	4	Yes	7	Yes
72	LR	OR	LOR	No	A	0	No	1	No	3	Yes	4	No
73	ER	OR	EOR	No	B	1	No	13	Yes	0	No	14	Yes
74	ER	PR	EPR	Yes	B	0	No	0	No	0	No	0	No
75	LR	OR	LOR	No	B	0	No	1	No	0	No	1	No
76	LR	OR	LOR	No	A	7	Yes	2	No	0	No	9	Yes
77	ER	PR	EPR	Yes	A	0	No	0	No	2	Yes	2	No
78	Non-recurrence	Non-recurrence	Non-recurrence	No	A	0	No	1	No	2	Yes	3	No
79	ER	PR	EPR	Yes	A	0	No	1	No	0	No	1	No
80	ER	OR	EOR	No	A	0	No	1	No	5	Yes	6	Yes
81	ER	OR	EOR	No	A	1	No	1	No	2	Yes	4	No
82	ER	OR	EOR	No	A	1	No	3	No	3	Yes	7	Yes
83	LR	OR	LOR	No	A	0	No	0	No	1	No	1	No
84	ER	OR	EOR	No	A	1	No	3	No	7	Yes	11	Yes
85	ER	PR	EPR	Yes	B	0	No	24	Yes	8	Yes	32	Yes
86	ER	OR	EOR	No	A	2	No	3	No	0	No	5	No
87	ER	OR	EOR	No	B	1	No	6	Yes	3	Yes	10	Yes
88	ER	OR	EOR	No	B	2	No	3	No	2	Yes	7	Yes
89	ER	OR	EOR	No	A	1	No	3	No	3	Yes	7	Yes
90	ER	OR	EOR	No	A	0	No	0	No	0	No	0	No
91	ER	PR	EPR	Yes	A	1	No	7	Yes	1	No	9	Yes
92	ER	PR	EPR	Yes	A	5	Yes	0	No	1	No	6	Yes
93	LR	OR	LOR	No	B	3	Yes	1	No	0	No	4	No
94	LR	OR	LOR	No	A	0	No	1	No	1	No	2	No
95	Non-recurrence	Non-recurrence	Non-recurrence	No	A	5	Yes	4	Yes	0	No	9	Yes
96	ER	OR	EOR	No	B	2	No	5	Yes	5	Yes	12	Yes
97	ER	OR	EOR	No	B	2	No	1	No	0	No	3	No
98	ER	PR	EPR	Yes	A	8	Yes	10	Yes	12	Yes	30	Yes
99	ER	PR	EPR	Yes	A	0	No	2	No	11	Yes	13	Yes
100	ER	OR	EOR	No	B	6	Yes	2	No	1	No	9	Yes
101	ER	OR	EOR	No	A	1	No	0	No	5	Yes	6	Yes
102	ER	PR	EPR	Yes	A	0	No	0	No	0	No	0	No
103	ER	OR	EOR	No	A	3	Yes	7	Yes	1	No	11	Yes
104	ER	PR	EPR	Yes	B	12	Yes	2	No	0	No	14	Yes
105	ER	PR	EPR	Yes	A	7	Yes	4	Yes	2	Yes	13	Yes
106	ER	PR	EPR	Yes	B	0	No	5	Yes	0	No	5	No
107	ER	OR	EOR	No	A	0	No	0	No	0	No	0	No
108	LR	OR	LOR	No	A	0	No	3	No	1	No	4	No
109	ER	PR	EPR	Yes	A	2	No	3	No	2	Yes	7	Yes
110	ER	OR	EOR	No	A	1	No	3	No	5	Yes	9	Yes
111	ER	OR	EOR	No	A	0	No	1	No	2	Yes	3	No
112	ER	PR	EPR	Yes	A	4	Yes	5	Yes	5	Yes	14	Yes
113	LR	OR	LOR	No	A	0	No	0	No	0	No	0	No
114	ER	OR	EOR	No	A	0	No	0	No	1	No	1	No
115	LR	OR	LOR	No	A	0	No	0	No	0	No	0	No
116	LR	OR	LOR	No	A	0	No	0	No	0	No	0	No
117	ER	OR	EOR	No	A	2	No	6	Yes	2	Yes	10	Yes
118	ER	PR	EPR	Yes	A	1	No	4	Yes	3	Yes	8	Yes
119	ER	OR	EOR	No	A	0	No	2	No	3	Yes	5	No
120	ER	PR	EPR	Yes	B	2	No	4	Yes	2	Yes	8	Yes
121	ER	PR	EPR	Yes	A	3	Yes	6	Yes	2	Yes	11	Yes
122	ER	PR	EPR	Yes	B	0	No	0	No	2	Yes	2	No
123	ER	PR	EPR	Yes	A	5	Yes	22	Yes	3	Yes	30	Yes
124	ER	OR	EOR	No	B	0	No	5	Yes	4	Yes	9	Yes
125	LR	OR	LOR	No	B	1	No	2	No	1	No	4	No
126	ER	OR	EOR	No	B	0	No	1	No	5	Yes	6	Yes
127	LR	OR	LOR	No	A	0	No	0	No	0	No	0	No
128	ER	OR	EOR	No	A	0	No	5	Yes	1	No	6	Yes
129	Non-recurrence	Non-recurrence	Non-recurrence	No	A	1	No	0	No	4	Yes	5	No
130	ER	OR	EOR	No	A	1	No	8	Yes	1	No	10	Yes
131	ER	OR	EOR	No	B	1	No	3	No	2	Yes	6	Yes
132	ER	PR	EPR	Yes	B	0	No	4	Yes	5	Yes	9	Yes
133	ER	PR	EPR	Yes	A	3	Yes	1	No	9	Yes	13	Yes
134	LR	OR	LOR	No	A	0	No	0	No	4	Yes	4	No
135	ER	OR	EOR	No	A	0	No	1	No	3	Yes	4	No
136	ER	OR	EOR	No	A	3	Yes	3	No	2	Yes	8	Yes
137	LR	OR	LOR	No	A	0	No	1	No	2	Yes	3	No
138	Non-recurrence	Non-recurrence	Non-recurrence	No	A	0	No	2	No	2	Yes	4	No
139	LR	OR	LOR	No	A	0	No	1	No	1	No	2	No
140	LR	OR	LOR	No	A	0	No	0	No	0	No	0	No
141	Non-recurrence	Non-recurrence	Non-recurrence	No	B	0	No	0	No	0	No	0	No
142	ER	OR	EOR	No	A	3	Yes	4	Yes	2	Yes	9	Yes
143	ER	OR	EOR	No	A	0	No	0	No	3	Yes	3	No
144	LR	PR	LER	No	A	0	No	2	No	1	No	3	No
145	LR	OR	LOR	No	B	2	No	4	Yes	1	No	7	Yes
